# Supplementary material for: Mycobacterium tuberculosis whole genome sequencing and protein structure modelling provides insights into anti-tuberculosis drug resistance
Source: BMC Med. 2016 Mar 23;14:31. doi: 10.1186/s12916-016-0575-9 (PMC4804620; doi:10.1186/s12916-016-0575-9)
Supplement: Additional file 4: Figure S3. — Population structure analysis of the 144 isolates show clustering by lineage (Lineages one to four are represented by blue, green, purple, and red points, respectively). (a) A phylogenetic tree rooted with M. canetti. (b) First two principal components represent 33 % and 30.5 % of the variation explained between isolates, respectively. (ZIP 105 kb) [file 12916_2016_575_MOESM4_ESM.zip]

Archive with 2 entries (2 files):
- SuppFig3/SuppFig3aR2.png
- SuppFig3/SuppFig3bR2.png
