# Supplementary material for: Mycobacterium tuberculosis whole genome sequencing and protein structure modelling provides insights into anti-tuberculosis drug resistance
Source: BMC Med. 2016 Mar 23;14:31. doi: 10.1186/s12916-016-0575-9 (PMC4804620; doi:10.1186/s12916-016-0575-9)
Supplement: Additional file 5: Figure S4. — The relationship between the total number of non-synonymous SNPs in candidate loci and the MIC values. The size of the circle represents the number of isolates. a) Ethambutol (embB, embA, embA promoter, embC, embR and ubiA). b) Streptomycin (rpsL, rrs). The size of the circles is proportional to the frequency. The MIC values tend to increase with the number of non-synonymous mutations (ethambutol: rho = 0.24, slope = 0.29, p = 0.003; streptomycin: rho = 0.48, slope = 3.59, p = 1.65 × 10-8). The horizontal blue lines refer to the resistance cut-offs. (ZIP 92 kb) [file 12916_2016_575_MOESM5_ESM.zip]

Archive with 2 entries (2 files):
- SuppFig4/SuppFig4aR2.png
- SuppFig4/SuppFig4bR2.png
