# Supplementary material for: Mycobacterium tuberculosis whole genome sequencing and protein structure modelling provides insights into anti-tuberculosis drug resistance
Source: BMC Med. 2016 Mar 23;14:31. doi: 10.1186/s12916-016-0575-9 (PMC4804620; doi:10.1186/s12916-016-0575-9)
Supplement: Additional file 6: Figure S5. — Percentage of the variation in MIC values explained by each mutated codon in candidate genes. Bars in red represent significant independent associations with increased MIC (p < 0.05). a) Rifampicin. b) Isoniazid. c) Streptomycin. d) Ethambutol. (ZIP 231 kb) [file 12916_2016_575_MOESM6_ESM.zip]

Archive with 4 entries (4 files):
- SuppFig5/SuppFig5aR2.png
- SuppFig5/SuppFig5bR2.png
- SuppFig5/SuppFig5cR2.png
- SuppFig5/SuppFig5dR2.png
